# Supplementary material for: Interleukin 20 receptor A expression in colorectal cancer and its clinical significance
Source: PeerJ. 2021 Nov 16;9:e12467. doi: 10.7717/peerj.12467 (PMC8603834; doi:10.7717/peerj.12467)
Supplement: Supplemental Information 3 [file peerj-09-12467-s003.xlsx]

## Sheet: subgroup analysis
Number	IS	Exp	Sex	age	N	N'	T	T'	M	stage	stage'	tissue type	location	tumor size	growth pattern	differentiation	vascular tumor emboli	ganglion metastasis	pericancerous lymph metastasis	extracolonic implant	inspection time	follow up	Survival time(D)	Death(0)/Live(1)	Live/Death
127-3	0.5	low	male	46	N0	1	T2	1	M0	Ⅰ	1	adenocarcinoma	rectum	small	ulcerative type	better	negative				2012-11-23	2014-10-02	678	0	Death
138-4	8	High	male	73	N1	2	T3	2	M0	Ⅲb	2		rectum	big	ulcerative type	better	negative		negetive		2012-12-05	2018-04-09	1951	1	Live
158-4	4	low	female	76	N0	1	T3	2	M0	Ⅰ	1		colon	big	ulcerative type	poor	negative	negative	negetive		2012-12-19	2018-04-09	1937	1	Live
182-4	4	low	male	76	N0	1	T4a	2	M1	Ⅳ	2		colon	big	ulcerative type	better	negative				2013-01-08	2018-04-09	1917	0	Death
193-5	4	low	male	61	N1	2	T2	1	M0	Ⅲa	2		rectum	small	ulcerative type	better	negative				2013-01-11	2018-04-09	1914	1	Live
195-3	6	low	female	75	N2a	2	T2	1	M0	Ⅲb	2	mucinous adenocarcinoma	colon	big	ulcerative type	poor	negative				2013-01-14	2018-04-09	1911	1	Live
199-4	0	low	male	64	N0	1	T2	1	M0	Ⅰ	1		rectum	big	ulcerative type	better	negative				2013-01-16	2014-11-25	678	0	Death
228-7	4	low	female	55	N0	1	T1	1	M0	Ⅰ	1		rectum	small	protrude type	better	negative		negetive		2013-01-31	2018-04-09	1894	1	Live
257-5	0	low	male	67	N2b	2	T4b	2	M0	Ⅲc	2		colon	big	ulcerative type	poor	negative		negetive		2013-02-26	2015-05-19	812	0	Death
261-4	4	low	female	56	N0	1	T2	1	M0	Ⅰ	1		colon	big	protrude type	poor	negative		(+++)		2013-02-27	2018-04-09	1867	1	Live
266-4	2	low	male	72	N0	1	T2	1	M0	Ⅰ	1		colon	big	protrude type	better	negative		negetive		2013-02-28	2018-01-11	1778	0	Death
267-4	2	low	male	48	N1	2	T4a	2	M0	Ⅲb	2		rectum	big	ulcerative type	better	negative		negetive		2013-03-01	2016-09-30	1309	0	Death
271-4	10	High	female	70	N1	2	T4a	2	M0	Ⅲb	2		colon	big	ulcerative type	better	negative		negetive		2013-03-05	2015-03-03	728	0	Death
272-5	6	low	female	55	N0	1	T4a	2	M0	Ⅱ	1		colon	big	ulcerative type	better	negative		negetive		2013-03-05	2015-05-19	805	0	Death
273-1	1	low	male	49	N2b	2	T4a	2	M0	Ⅲc	2		rectum	big	protrude type	poor	negative		negetive		2013-03-06	2014-05-01	421	0	Death
275-4	1	low	male	57	N2b	2	T4a	2	M0	Ⅲc	2		rectum	big	ulcerative type	better	negative		negetive		2013-03-06	2018-04-10	1861	1	Live
286-4	4	low	female	58	N1	2	T2	1	M0	Ⅲa	2		colon	big	protrude type	better	negative		negetive	negative	2013-03-12	2018-04-10	1855	1	Live
287-3	3	low	male	73	N0	1	T3	2	M0	Ⅰ	1		rectum	big	ulcerative type	better	negative		negetive		2013-03-13	2018-04-10	1854	1	Live
292-3	1	low	female	52	N2b	2	T3	2	M0	Ⅲc	2		rectum	small	ulcerative type	poor	negative		negetive		2013-03-15	2017-08-24	1623	0	Death
296-4	9	High	male	33	N0	1	T4a	2	M0	Ⅱ	1		rectum	big	ulcerative type	poor	negative		negetive		2013-03-19
300-3	4	low	female	68	N0	1	T3	2	M0	Ⅰ	1		rectum	small	protrude type	poor	negative		negetive		2013-03-22	2018-04-10	1845	1	Live
326-5	4	low	male	70	N0	1	T4a	2	M0	Ⅱ	1		rectum	big	ulcerative type	better	negative				2013-04-08
353-2	0	low	male	58	N0	1	Tis	1	M0	Ⅰ	1		colon		protrude type	better
354-4	4.5	low	male	57	N0	1	T3	2	M0	Ⅰ	1		rectum	small	protrude type	better	negative	negative	(+++)	negative	2013-04-19	2018-04-10	1817	1	Live
368-5	4	low	male	57	N0	1	T3	2	M0	Ⅰ	1		rectum	big	ulcerative type	poor	positive			negative	2013-04-27	2018-04-10	1809	1	Live
393-5	3	low	female	48	N0	1	T3	2	M0	Ⅰ	1		rectum	small	ulcerative type	better	negative	positive	(++)	negative	2013-05-15	2018-04-11	1792	1	Live
425-3	0	low	male	48	N1	2	T4a	2	M0	Ⅲb	2		colon	big	ulcerative type	poor	positive	negative	(++)	positive	2013-05-31	2018-04-11	1776	1	Live
455-5	2	low	female	71	N0	1	T3	2	M0	Ⅰ	1		rectum	small	ulcerative type	better	positive	positive	(++)	negative	2013-06-21	2018-04-11	1755	1	Live
463-3	8	High	male	60	N0	1	T4a	2	M0	Ⅱ	1		colon	big	ulcerative type	better	negative	positive	(++)	negative	2013-06-28	2015-09-24	818	0	Death
464-5	8	High	male	39	N0	1	T4a	2	M0	Ⅱ	1		rectum	big	ulcerative type	better	negative	positive	+	negative	2013-07-02	2018-04-11	1744	1	Live
466-6	3	low	female	61	N0	1	T4a	2	M0	Ⅱ	1		colon	small	ulcerative type	better	negative	positive	(++)	negative	2013-07-01	2018-04-11	1745	1	Live
467-11	0	low	female	48	N0	1	T4b	2	M0	Ⅱ	1		rectum	big	ulcerative type	poor	negative	positive	(++)	negative	2013-07-03	2015-09-24	813	0	Death
468-7	12	High	male	69	N0	1	T4a	2	M0	Ⅱ	1		colon	big	ulcerative type	better	negative	positive	(++)	negative	2013-07-05	2018-04-11	1741	1	Live
470-7	8	High	male	72	N0	1	T4a	2	M0	Ⅱ	1		rectum	big	ulcerative type	better	negative	negative	(+++)	negative	2013-07-05	2015-09-24	811	0	Death
472-7	4	low	male	54	N0	1	T4a	2	M0	Ⅱ	1		rectum	big	ulcerative type	poor	positive	positive	(++)	positive	2013-07-05	2014-12-09	522	0	Death
477-3	0	low	male	37	N0	1	T4a	2	M0	Ⅱ	1		colon	small	ulcerative type	better	positive	positive	+	negative	2013-07-11	2018-04-11	1735	1	Live
478-4	10	High	female	54	N0	1	T4a	2	M0	Ⅱ	1		colon	big	ulcerative type	poor	negative	positive	(++)	positive	2013-07-11	2018-04-11	1735	1	Live
480-6	3	low	female	70	N0	1	T4a	2	M0	Ⅱ	1		rectum	big	protrude type	better	negative	positive	(++)	negative	2013-07-19	2018-04-11	1727	1	Live
485-3	4	low	male	58	N0	1	T4b	2	M0	Ⅱ	1		colon	big	ulcerative type	better	negative	positive	(++)	negative	2013-07-22	2016-05-04	1017	0	Death
497-7	4	low	male	56	N0	1	T4a	2	M0	Ⅱ	1		rectum	small	ulcerative type	poor	negative	negative	+	negative	2013-07-31	2018-04-11	1715	1	Live
498-8	6	low	female	57	N1	2	T4a	2	M0	Ⅲb	2		rectum	big	ulcerative type	poor	negative	positive	(+++)	negative	2013-07-31	2018-04-11	1715	1	Live
499-10	4	low	female	60	N0	1	T3	2	M0	Ⅰ	1		rectum	big	ulcerative type	poor	negative	positive	(+++)	negative	2013-08-01	2018-04-11	1714	1	Live
500-4	4	low	male	45	N0	1	T3	2	M0	Ⅰ	1		colon	big	ulcerative type	poor	negative	positive	(+++)	negative	2013-08-01	2018-04-11	1714	1	Live
512-1	8	High	male	53	N1	2	T4a	2	M0	Ⅲb	2		colon	big	ulcerative type	poor	positive	positive	+	negative	2013-08-13	2018-04-11	1702	1	Live
530-6	8	High	male	67	N0	1	T4a	2	M0	Ⅱ	1		colon	small	ulcerative type	poor	negative	positive	(++)	negative	2013-08-23	2016-10-04	1138	0	Death
543-4	8	High	male	77	N0	1	T4a	2	M0	Ⅱ	1		rectum	big	ulcerative type	better	negative	positive	(++)	negative	2013-09-02	2018-03-24	1664	0	Death
562-3	4	low	female	72	N0	1	T3	2	M0	Ⅰ	1		rectum	small	protrude type	better	negative	negative	+	negative	2013-09-13	2018-04-11	1671	1	Live
565-5	12	High	male	62	N1	2	T4a	2	M0	Ⅲb	2		colon	big	protrude type	better	negative	positive	+	negative	2013-09-17	2018-04-11	1667	1	Live
599-4	0	low	male	74	N2a	2	T4a	2	M0	Ⅲc	2		colon	big	ulcerative type	poor	negative	positive	(++)	negative	2013-10-13	2018-04-11	1641	1	Live
600-4	4	low	male	44	N0	1	T4a	2	M0	Ⅱ	1		colon	small	ulcerative type	better	negative	positive	(++)	negative	2013-10-13	2018-04-11	1641	1	Live
608-3	0.5	low	male	88	N0	1	T3	2	M0	Ⅰ	1		rectum	big	ulcerative type	better	negative	positive	+	negative	2013-10-17	2018-04-11	1637	1	Live
609-2	3	low	male	66	N0	1	T4a	2	M1	Ⅳ	2		rectum	big	ulcerative type	better	positive	positive	+	positive	2013-10-17	2015-02-18	489	0	Death
611-3	0	low	male	62	N0	1	T3	2	M0	Ⅰ	1		rectum	small	ulcerative type	better	negative	negative	(+++)	negative	2013-10-17	2018-04-02	1628	1	Live
617-3	0	low	male	80	N0	1	T4a	2	M0	Ⅱ	1		rectum	big	ulcerative type	poor	negative	positive	+	negative	2013-10-21	2018-04-03	1625	0	Death
623-9	4	low	female	70	N0	1	T3	2	M0	Ⅰ	1		colon	big	ulcerative type	better	negative	negative	(++)	negative	2013-10-24	2018-04-03	1622	1	Live
627-3	0	low	female	76	N0	1	T3	2	M0	Ⅰ	1		rectum	big	protrude type	better	negative	positive	+	negative	2013-10-27	2018-04-06	1622	1	Live
628-8	4	low	male	45	N0	1	T4a	2	M0	Ⅱ	1		rectum	big	ulcerative type	better	negative	positive	+	positive	2013-10-28	2018-04-07	1622	1	Live
635-8	4	low	male	47	N1	2	T4a	2	M0	Ⅲb	2		colon	big	ulcerative type	better	negative	positive	+	negative	2013-11-05	2018-04-08	1615	1	Live
664-8	8	High	male	55	N1	2	T4a	2	M0	Ⅲb	2		colon	big	ulcerative type	poor	positive	positive	+	positive	2013-11-19	2015-03-18	484	0	Death
666-6	0	low	male	55	N0	1	T0	1	M0	Ⅰ	1		rectum		protrude type	better					00:00:00	00:00:00
677-4	3	low	female	66	N0	1	T2	1	M0	Ⅰ	1		rectum	small	ulcerative type	better	negative	negative	+	negative	2013-11-29	2018-04-25	1608	1	Live
684-6	6	low	female	72	N0	1	T4a	2	M0	Ⅱ	1		rectum	small	protrude type	better	positive	positive	(++)	negative	2013-12-05	2018-04-28	1605	1	Live
694-11	4	low	female	78	N0	1	T2	1	M1	Ⅳ	2		rectum	small	ulcerative type	better	negative	negative	(+++)	negative	2013-12-06	2018-04-01	1577	1	Live
697-4	6	low	female	58	N0	1	T2	1	M0	Ⅰ	1		rectum	big	ulcerative type	better	negative	positive	(++)	negative	2013-12-06	2018-04-04	1580	1	Live
705-7	12	High	male	88	N1	2	T4a	2	M0	Ⅲb	2		rectum	big	ulcerative type	poor	negative	positive	(++)	positive	2013-12-12	2014-01-25	44	0	Death
706-3	8	High	female	70	N1	2	T4a	2	M0	Ⅲb	2		colon	big	ulcerative type	better	negative	positive	+	positive	2013-12-12	2018-04-08	1578	1	Live
809-4	6	low	female	70	N1	2	T4a	2	M0	Ⅲb	2		rectum	big	ulcerative type	better	negative	positive	+	negative	2014-02-20	2018-04-18	1518	1	Live
830-6	4	low	male	57	N1	2	T3	2	M0	Ⅲb	2		colon	big	ulcerative type	better	negative	negative	+	negative	2014-02-25	2018-04-25	1520	1	Live
831-3	2	low	female	54	N2b	2	T4a	2	M0	Ⅲc	2		rectum	small	ulcerative type	better	positive	positive	(++)	negative	2014-02-25	2015-09-26	578	0	Death
842-4	3	low	female	71	N1	2	T3	2	M0	Ⅲb	2		colon	big	ulcerative type	poor	positive	positive	+	negative	2014-02-27	2018-04-29	1522	1	Live
857-3	2	low	female	24	N2a	2	T3	2	M0	Ⅲb	2		rectum		protrude type	better				positive	2014-03-06	2018-04-06	1492	1	Live
899-3	1.5	low	male	77	N1	2	T4a	2	M0	Ⅲb	2		rectum	small	ulcerative type	poor	negative	positive	+	negative	2014-03-20	2018-04-26	1498	1	Live
905-4	12	High	male	64	N1	2	T4a	2	M0	Ⅲb	2		rectum	big	ulcerative type	better	negative	negative	(++)	negative	2014-03-22	2015-09-27	554	0	Death
906-4	3	low	female	66	N1	2	T4a	2	M0	Ⅲb	2		rectum	big	ulcerative type	poor	negative	positive	+	negative	2014-03-22	2015-09-27	554	0	Death
909-8	9	High	male	71	N1	2	T4a	2	M0	Ⅲb	2		colon	big	ulcerative type	poor	positive	positive	(++)	negative	2014-03-25	2014-05-27	63	0	Death
914-7	0	low	male	60	N0	1	T2	1	M0	Ⅰ	1		rectum	small	ulcerative type	better	negative	negative	(+++)	negative	2014-03-26	2018-04-04	1470	1	Live
923-5	12	High	male	54	N1	2	T4a	2	M0	Ⅲb	2		rectum	big	ulcerative type	poor	negative	positive	+	positive	2014-04-03	2018-04-06	1464	1	Live
933-3	2	low	female	64	N0	1	T1	1	M0	Ⅰ	1		colon	small	protrude type	better	negative	negative	+	negative	2014-04-04	2018-04-10	1467	1	Live
1000-3	2	low	male	68	N1	2	T3	2	M0	Ⅲb	2		rectum	small	ulcerative type	better	positive	positive	+	negative	2014-05-07	2018-04-10	1434	1	Live
1001-4	0.5	low	male	57	N1	2	T4a	2	M0	Ⅲb	2		rectum	small	ulcerative type	poor	positive	positive	(++)	positive	2014-05-07	2015-09-02	483	0	Death
1012-4	1	low	male	60	N0	1	T2	1	M0	Ⅰ	1		rectum	small	protrude type	better	negative	positive	(+++)	negative	2014-05-12	2018-04-16	1435	1	Live
1017-3	4	low	male	68	N1	2	T2	1	M0	Ⅲa	2		rectum	small	protrude type	better	negative	negative	+	negative	2014-05-13	2015-09-28	503	0	Death
1058-3	6	low	male	62	N0	1	T2	1	M0	Ⅰ	1		rectum	small	protrude type	poor	negative	negative	(+++)	negative	2014-06-06	2018-04-04	1398	1	Live
1064-3	2	low	male	66	N2b	2	T4a	2	M0	Ⅲc	2		rectum	big	ulcerative type	better	positive	positive	+	negative	2014-06-11	2018-04-06	1395	1	Live
1065-8	4	low	female	50	N1	2	T4a	2	M1	Ⅳ	2		colon	small	ulcerative type	poor	negative	positive	+	positive	2014-06-11	2015-09-18	464	0	Death
1067-3	2	low	male	38	N1	2	T4a	2	M0	Ⅲb	2		rectum	big	ulcerative type	poor	negative	positive	+	negative	2014-06-11	2018-04-08	1397	1	Live
1100-8	2	low	male	78	N0	1	T4a	2	M0	Ⅱ	1		rectum	big	ulcerative type	better	positive	positive	+	negative	2014-06-22	2018-04-09	1387	1	Live
1110-8	8	High	female	65	N1	2	T3	2	M0	Ⅲb	2		rectum	small	ulcerative type	better	negative	positive	+	negative	2014-06-23	2018-04-09	1386	1	Live
1137-5	4	low	male	60	N0	1	T4a	2	M0	Ⅱ	1		colon	small	ulcerative type	better	negative	positive	(++)	positive	2014-07-08	2018-04-09	1371	1	Live
1141-4	3	low	female	35	N0	1	T2	1	M0	Ⅰ	1		rectum	small	ulcerative type	better	negative	negative	(+++)	negative	2014-07-10	2018-04-09	1369	1	Live
1155-4	10	High	male	57	N1	2	T2	1	M0	Ⅲa	2		rectum	big	ulcerative type	better	negative	positive	(+++)	negative	2014-07-20	2018-04-09	1359	1	Live
1171-7	0	low	female	44	N2b	2	T4a	2	M0	Ⅲc	2		rectum	small	ulcerative type	poor	positive	positive	+	negative	2014-07-30	2018-04-09	1349	1	Live
1174-7	10	High	male	62	N0	1	T2	1	M0	Ⅰ	1		colon	small	protrude type	better	positive	positive	(+++)	negative	2014-07-31	2018-04-09	1348	1	Live
1191-4	3	low	male	77	N0	1	T2	1	M0	Ⅰ	1		rectum	small	protrude type	better	negative	positive	(+++)	negative	2014-08-10	2018-04-09	1338	1	Live
1193-16	1	low	female	56	N1	2	T1	1	M0	Ⅲa	2		rectum	small	protrude type	better	negative	positive	(+++)	negative	2014-08-10	2018-04-09	1338	1	Live
1196-6	0	low	female	47	N1	2	T3	2	M0	Ⅲb	2		rectum	big	ulcerative type	better	negative	positive	(++)	negative	2014-08-07	2018-04-09	1341	1	Live
1200-7	4.5	low	female	51	N0	1	T2	1	M0	Ⅰ	1		rectum	small	protrude type	better	positive	positive	(+++)	negative	2014-08-12	2018-04-09	1336	1	Live
1208-15	6	low	male	67	N2a	2	T4a	2	M0	Ⅲc	2		rectum	big	ulcerative type	poor	positive	positive	+	positive	2014-08-17	2015-09-27	406	1	Live
1216-4	12	High	male	63	N1	2	T4a	2	M0	Ⅲb	2		rectum	big	ulcerative type	poor	positive	positive	+	negative	2014-08-19	2016-07-31	712	0	Death
1243-3	12	High	female	55	N1	2	T4a	2	M0	Ⅲb	2		rectum	big	ulcerative type	better	positive	positive	+	positive	2014-09-02	2017-03-28	938	0	Death
1251-7	4	low	male	68	N0	1	T2	1	M0	Ⅰ	1		rectum	small	ulcerative type	better	negative	negative	(+++)	negative	2014-09-05	2015-09-27	387	1	Live
1263-7	2	low	female	59	N1	2	T4a	2	M0	Ⅲb	2		rectum	small	ulcerative type	better	positive	positive	(++)	negative	2014-09-13	2015-09-27	379	1	Live
1314-5	3	low	male	67	N2b	2	T4a	2	M0	Ⅲc	2		colon	big	ulcerative type	poor	positive	positive	(++)	negative	2014-09-29	2015-01-14	107	0	Death
1315-3	4	low	female	68	N0	1	T2	1	M0	Ⅰ	1		colon	small	protrude type	better	negative	negative	(++)	negative	2014-09-29	2018-04-10	1289	1	Live
1327-1	8	High	female	63	N0	1	T2	1	M0	Ⅰ	1		rectum	big	protrude type	better	negative	negative	(+++)	negative	2014-10-09	2018-04-11	1280	1	Live
1343-13	7.5	High	female	78	N0	1	T2	1	M0	Ⅰ	1		rectum	small	ulcerative type	better	negative	positive	(++)	negative	2014-10-17	2018-04-11	1272	1	Live
1369-5	3	low	male	64	N0	1	T2	1	M0	Ⅰ	1		rectum	small	ulcerative type	better	positive	negative	(++)	negative	2014-10-29	2018-04-11	1260	1	Live
1377-6	1	low	male	40	N1	2	T4a	2	M0	Ⅲb	2		rectum	big	ulcerative type	poor	negative	positive	+	negative	2014-11-10	2015-03-18	128	0	Death
1385-4	8	High	female	61	N2b	2	T4a	2	M0	Ⅲc	2		rectum	big	ulcerative type	better	negative	positive	(+++)	negative	2014-11-16	2016-01-14	424	0	Death
1389-2	0	low	female	67	N0	1	Tis	1	M0	Ⅰ	1		rectum		protrude type	better
1393-7	7.5	High	male	65	N0	1	T2	1	M0	Ⅰ	1		rectum	big	ulcerative type	better	negative	negative	(++)	negative	2014-11-20	2018-04-12	1239	1	Live
1400-4	3	low	male	50	N0	1	T2	1	M0	Ⅰ	1		rectum	small	ulcerative type	better	negative	negative	(++)	negative	2014-11-28	2018-04-12	1231	1	Live
1433-4	4	low	female	57	N0	1	T2	1	M0	Ⅰ	1		rectum	small	protrude type	better	negative	positive	(+++)	negative	2014-12-15	2018-04-13	1215	1	Live
1441-4	0	low	female	54	N0	1	T2	1	M0	Ⅰ	1		rectum	small	ulcerative type	better	positive	negative	(+++)	negative	2014-12-21	2018-04-13	1209	1	Live
1448-1	0	low	female	32	N0	1	Tis	1	M0	Ⅰ	1		rectum		protrude type	better
1449-7	2	low	female	59	N0	1	T2	1	M0	Ⅰ	1		rectum	small	protrude type	better	negative	positive	(++)	negative	2014-12-25	2018-04-13	1205	1	Live
1454-3	4	low	female	59	N0	1	Tis	1	M0	Ⅰ	1		rectum		protrude type	better
1465-7	8	High	male	62	N0	1	T2	1	M0	Ⅰ	1		rectum	big	ulcerative type	better	negative	negative	(+++)	negative	2015-01-13	2018-04-13	1186	1	Live
1471-7	3	low	female	60	N0	1	T4a	2	M0	Ⅱ	1		colon	big	ulcerative type	poor	positive	positive	+	positive	2015-01-16	2015-03-10	53	0	Death
1477-4	4	low	female	59	N0	1	Tis	1	M0	Ⅰ	1		rectum		protrude type	better
1482-3	1	low	male	55	N0	1	T2	1	M0	Ⅰ	1		rectum	small	ulcerative type	better	positive	negative	(++)	negative	2015-01-23	2015-09-23	243	0	Death
1513-8	8	High	female	70	N0	1	T2	1	M0	Ⅰ	1		rectum	small	protrude type	better	positive	negative	+	negative	2015-02-11	2015-09-23	224	0	Death
1679-9	3	low	male	74	N0	1	T4a	2	M0	Ⅱ	1		colon	big	ulcerative type	better	positive	positive	(+++)	negative	2015-06-18	2016-01-08	204	0	Death
1760-6	4	low	male	79	N0	1	Tis	1	M0	Ⅰ	1		rectum		protrude type	better
646-5上	12	High	female	57	N1	2	T4a	2	M0	Ⅲb	2		colon	big	ulcerative type	better	negative	positive	(+++)	negative	2013-11-07
637-3重准	3	low	female	79	N0	1	T3	2	M0	Ⅰ	1		colon	big	ulcerative type	better	negative	positive	(+++)	negative	2013-11-05	2018-04-09	1616	1	Live
1311-7	3	low	female	48		1		1	M0		1		colon		protrude type	better
1386-3	12	High	male	69	N2b	2	T4b	2	M0	Ⅲc	2		colon	big	ulcerative type	poor	positive	positive	+	positive	2014-11-16	2015-04-30	165	0	Death
668-3	4	low	female	87	N0	1	T2	1	M0	Ⅰ	1		colon	big	protrude type	better	negative	negative	(++)	negative	2013-11-22	2018-04-23	1613	1	Live
1692-4	4	low	female	77	N1	2	T4a	2	M0	Ⅲb	2		colon	big	ulcerative type	better	negative	positive	(++)	negative
995-4	4.5	low	female	54	N1	2	T4a	2	M0	Ⅲb	2		colon	big	ulcerative type	better	negative	positive	(++)	negative	2014-05-05	2018-04-06	1432	1	Live
403-2	4	low	female	57	N0	1	T3	2	M0	Ⅰ	1		rectum	big	protrude type	better	negative	negative	+	negative	2013-05-21	2018-04-11	1786	1	Live
423-2	0	low	male	63	N0	1	T2	1	M0	Ⅰ	1		rectum	small	protrude type	better	negative	positive	(+++)	negative	2013-05-30	2018-04-11	1777	1	Live
421-2	0	low	female	80	N0	1	Tis	1	M0	Ⅰ	1		rectum		protrude type	better
610-8	6	low	female	64	N0	1	T1	1	M0	Ⅰ	1		rectum	small	protrude type	poor	negative	negative	+	negative	2013-10-17	2018-04-01	1627	1	Live
227-3	8	High	female	71	N0	1	T3	2	M0	Ⅰ	1		colon	big	ulcerative type	better	negative		negetive		2013-01-31	2015-05-19	838	1	Live
916-2	2	low	male	81	N0	1	T2	1	M0	Ⅰ	1		rectum	small	ulcerative type	poor	positive	positive	(+++)	negative	2014-03-26	2018-04-05	1471	1	Live
973-3	0.5	low	female	76	N0	1	T2	1	M0	Ⅰ	1		rectum	small	ulcerative type	better	negative	negative	(+++)	negative	2014-04-23	2015-09-28	523	0	Death
1202-4	4	low	male	70	N0	1	Tis	1	M0	Ⅰ	1		rectum		protrude type	better
424-2	4	low	male	77	N0	1	T4a	2	M0	Ⅰ	1		colon	big	ulcerative type	better	negative	positive	+	negative	2013-05-30	2015-09-22	845	0	Death
1049-4	3	low	male	66	N2b	2	T4a	2	M0	Ⅲc	2		rectum	small	ulcerative type	poor	positive	positive	(++)	negative	2014-06-04
698-4	1	low	male	57	N1	2	T4a	2	M0	Ⅲb	2		rectum	small	ulcerative type	poor	negative	positive	negetive	positive	2013-12-09	2015-02-25	443	0	Death
540-3	4	low	male	52	N2a	2	T4a	2	M0	Ⅲc	2		rectum	big	ulcerative type	poor	negative	positive	negetive	negative	2013-08-29	2016-02-21	906	0	Death
508-2	1	low	female	53	N1	2	T4a	2	M0	Ⅲb	2		rectum	small	ulcerative type	better	positive	positive	+	positive	2013-08-09	2015-09-24	776	0	Death
1399-4	1	low	female	45	N0	1	T2	1	M0	Ⅰ	1		rectum	big	ulcerative type	better	negative	negative	(++)	negative	2014-11-24	2018-04-12	1235	1	Live
401-6	4.5	low	male	64	N0	1	T3	2	M0	Ⅰ	1		rectum	small	ulcerative type	better	negative	negative	(++)	negative	2013-05-17	2018-04-11	1790	1	Live
581-3	3	low	female	76	N0	1	T2	1	M0	Ⅰ	1		rectum	big	ulcerative type	better	negative	negative	(+++)	negative	2013-09-27	2018-04-11	1657	1	Live
536-3	4	low	female	61	N0	1	T2	1	M0	Ⅰ	1		rectum	small	ulcerative type	better	negative	negative	(+++)	negative	2013-08-27	2018-04-11	1688	1	Live
373-2	8	High	male	64	N0	1	T3	2	M0	Ⅰ	1		rectum	big	ulcerative type	poor	negative	positive		negative	2013-05-03	2015-09-21	871	0	Death
529-2	0	low	female	57	N0	1	T4a	2	M0	Ⅱ	1		rectum	big	ulcerative type	better	negative	positive	(++)	negative	2013-08-23	2015-09-24	762	0	Death
1306-4	6	low	male	52	N1	2	T2	1	M0	Ⅲa	2		rectum	small	ulcerative type	better	negative	positive	(++)	negative	2014-09-27	2018-04-10	1291	1	Live
1138-3	8	High	female	51	N0	1	T2	1	M0	Ⅰ	1		rectum	small	ulcerative type	better	negative	negative	(++)	negative	2014-07-08	2018-04-09	1371	1	Live
1372-4	4	low	male	64	N1	2	T4a	2	M0	Ⅲb	2		rectum	big	ulcerative type	poor	positive	positive	(+++)	positive	2014-11-06	2018-04-11	1252	1	Live
1452-4	4.5	low	male	52	N0	1	T2	1	M0	Ⅰ	1		rectum	small	ulcerative type	better	negative	positive	(+++)	negative	2015-01-04	2018-04-13	1195	1	Live
1365-4	8	High	male	62	N0	1	T2	1	M0	Ⅰ	1		rectum	small	protrude type	better	negative	negative	(+++)	negative	2014-10-28	2016-11-14	748	0	Death

## Sheet: differential analysis
Number	Ca/N	IS	exp	Sex	Age	location
127-3	Ca	0.5	(+)	Male	46	rectum
136-1	normal	4	(+)	Female	38	colon
138-4	Ca	8	(++)	Male	73	rectum
158-4	Ca	4	(+)	Female	76	colon
182-4	Ca	4	(+)	Male	76	colon
193-5	Ca	4	(+)	Male	61	rectum
195-3	Ca	6	(++)	Female	75	colon
199-4	Ca	0	(-)	Male	64	rectum
228-7	Ca	4	(+)	Female	55	rectum
232-1	normal	1	(+)	Female	63	colon
247-1	normal	1	(+)	Female	58	colon
257-5	Ca	0	(-)	Male	67	colon
257-1	normal	0.5	(+)	Male	67	colon
260-1	normal	4	(+)	Male	71	colon
261-4	Ca	4	(+)	Female	56	colon
261-1	normal	3	(+)	Female	56	colon
266-4	Ca	2	(+)	Male	72	colon
266-1	normal	0	(-)	Male	72	colon
267-4	Ca	2	(+)	Male	48	rectum
271-4	Ca	10	(+++)	Female	70	colon
271-1	normal	0	(-)	Female	70	colon
272-5	Ca	6	(++)	Female	55	colon
273-1	Ca	1	(+)	Male	49	rectum
275-4	Ca	1	(+)	Male	57	rectum
275-1	normal	0	(-)	Male	57	rectum
276-1	normal	0	(-)	Male	64	rectum
285-3	normal	0	(-)	Male	67	rectum
286-4	Ca	4	(+)	Female	58	colon
287-3	Ca	3	(+)	Male	73	rectum
292-3	Ca	1	(+)	Female	52	rectum
292-1	normal	0.5	(+)	Female	52	rectum
294-1	normal	0	(-)	Female	52	rectum
295-1	normal	0.5	(+)	Male	65	rectum
296-4	Ca	9	(+++)	Male	33	rectum
300-3	Ca	4	(+)	Female	68	rectum
322-5	normal	0	(-)	Female	78	rectum
323-1	normal	2	(+)	Female	53	rectum
326-5	Ca	4	(+)	Male	70	rectum
327-1	normal	4	(+)	Male	74	rectum
329-1	normal	2	(+)	Male	69	rectum
335-1	normal	1	(+)	Male	64	rectum
347-1	normal	1.5	(+)	Male	70	rectum
353-2	Ca	0	(-)	Male	58	colon
354-4	Ca	4.5	(++)	Male	57	rectum
359-1	normal	1	(+)	Male	50	rectum
365-1	normal	2	(+)	Male	57	colon
366-1	normal	2	(+)	Male	52	rectum
368-5	Ca	4	(+)	Male	57	rectum
368-1	normal	1	(+)	Male	57	rectum
373-10	normal	1.5	(+)	Male	64	rectum
375-1	normal	0	(-)	Male	70	rectum
381-1	normal	0	(-)	Male	61	rectum
384-1	normal	0	(-)	Female	56	rectum
389-1	normal	0	(-)	Female	75	colon
393-5	Ca	3	(+)	Female	48	rectum
396-1	normal	0	(-)	Male	79	colon
422-1	normal	0	(-)	Female	62	rectum
424-1	normal	0	(-)	Male	77	colon
425-3	Ca	0	(-)	Male	48	colon
425-1	normal	0	(-)	Male	48	colon
426-1	normal	1.5	(+)	Female	51	rectum
427-1	normal	0	(-)	Male	56	rectum
440-1	normal	0	(-)	Male	60	rectum
449-1	normal	0	(-)	Male	52	rectum
455-5	Ca	2	(+)	Female	71	rectum
455-7	normal	0	(-)	Female	71	rectum
462-1	normal	0	(-)	Female	62	colon
463-3	Ca	8	(++)	Male	60	colon
463-1	normal	0.5	(+)	Male	60	colon
464-5	Ca	8	(++)	Male	39	rectum
466-5	normal	1	(+)	Female	61	colon
466-6	Ca	3	(+)	Female	61	colon
467-11	Ca	0	(-)	Female	48	rectum
467-1	normal	0	(-)	Female	48	rectum
468-7	Ca	12	(+++)	Male	69	colon
470-7	Ca	8	(++)	Male	72	rectum
472-7	Ca	4	(+)	Male	54	rectum
473-1	normal	0	(-)	Male	70	colon
477-3	Ca	0	(-)	Male	37	colon
477-1	normal	0	(-)	Male	37	colon
478-4	Ca	10	(+++)	Female	54	colon
480-6	Ca	3	(+)	Female	70	rectum
480-5	normal	0	(-)	Female	70	rectum
485-3	Ca	4	(+)	Male	58	colon
492-5	normal	0	(-)	Female	50	colon
497-7	Ca	4	(+)	Male	56	rectum
498-8	Ca	6	(++)	Female	57	rectum
498-1	normal	1	(+)	Female	57	rectum
499-10	Ca	4	(+)	Female	60	rectum
499-1	normal	2	(+)	Female	60	rectum
500-4	Ca	4	(+)	Male	45	colon
500-1	normal	4	(+)	Male	45	colon
510-1	normal	2	(+)	Female	71	rectum
512-1	Ca	8	(++)	Male	53	colon
517-1	normal	0	(-)	Male	60	colon
530-6	Ca	8	(++)	Male	67	colon
541-7	normal	4	(+)	Female	64	rectum
541-1	normal	0	(-)	Female	64	rectum
543-4	Ca	8	(++)	Male	77	rectum
562-3	Ca	4	(+)	Female	72	rectum
562-1	normal	2	(+)	Female	72	rectum
565-5	Ca	12	(+++)	Male	62	colon
566-3	normal	9	(+++)	Male	55	colon
574-1	normal	1	(+)	Female	63	rectum
575-1	normal	1.5	(+)	Male	63	rectum
582-1	normal	4	(+)	Male	77	rectum
599-4	Ca	0	(-)	Male	74	colon
600-4	Ca	4	(+)	Male	44	colon
600-5	normal	0	(-)	Male	44	colon
608-3	Ca	0.5	(+)	Male	88	rectum
608-1	normal	3	(+)	Male	88	rectum
609-2	Ca	3	(+)	Male	66	rectum
609-1	normal	2	(+)	Male	66	rectum
611-3	Ca	0	(-)	Male	62	rectum
611-1	normal	2	(+)	Male	62	rectum
617-3	Ca	0	(-)	Male	80	rectum
623-9	Ca	4	(+)	Female	70	colon
627-3	Ca	0	(-)	Female	76	rectum
627-1	normal	0	(-)	Female	76	rectum
628-8	Ca	4	(+)	Male	45	rectum
635-8	Ca	4	(+)	Male	47	colon
635-1	normal	0	(-)	Male	47	colon
646-1	normal	1	(+)	Female	57	colon
663-1	normal	0.5	(+)	Female	69	rectum
664-8	Ca	8	(++)	Male	55	colon
666-6	Ca	0	(-)	Male	55	rectum
668-1	normal	0	(-)	Female	87	colon
672-1	normal	4.5	(++)	Male	53	rectum
677-4	Ca	3	(+)	Female	66	rectum
677-1	normal	1.5	(+)	Female	66	rectum
684-6	Ca	6	(++)	Female	72	rectum
686-1	normal	4.5	(++)	Female	46	rectum
694-11	Ca	4	(+)	Female	78	rectum
697-4	Ca	6	(++)	Female	58	rectum
698-1	normal	0.5	(+)	Male	57	rectum
705-7	Ca	12	(+++)	Male	88	rectum
705-1	normal	6	(++)	Male	88	rectum
706-3	Ca	8	(++)	Female	70	colon
706-1	normal	2	(+)	Female	70	colon
809-4	Ca	6	(++)	Female	70	rectum
809-1	normal	2	(+)	Female	70	rectum
830-6	Ca	4	(+)	Male	57	colon
831-3	Ca	2	(+)	Female	54	rectum
842-4	Ca	3	(+)	Female	71	colon
842-1	normal	0	(-)	Female	71	colon
857-3	Ca	2	(+)	Female	24	rectum
899-3	Ca	1.5	(+)	Male	77	rectum
905-4	Ca	12	(+++)	Male	64	rectum
906-4	Ca	3	(+)	Female	66	rectum
909-8	Ca	9	(+++)	Male	71	colon
909-1	normal	0.5	(+)	Male	71	colon
914-7	Ca	0	(-)	Male	60	rectum
916-1	normal	1	(+)	Male	81	rectum
923-5	Ca	12	(+++)	Male	54	rectum
923-1	normal	0.5	(+)	Male	54	rectum
933-3	Ca	2	(+)	Female	64	colon
939-1	normal	0	(-)	Female	76	rectum
992-8	normal	2	(+)	Female	69	rectum
1000-3	Ca	2	(+)	Male	68	rectum
1000-6	normal	0.5	(+)	Male	68	rectum
1001-4	Ca	0.5	(+)	Male	57	rectum
1001-1	normal	0	(-)	Male	57	rectum
1012-4	Ca	1	(+)	Male	60	rectum
1012-1	normal	1	(+)	Male	60	rectum
1017-3	Ca	4	(+)	Male	68	rectum
1017-6	normal	0.5	(+)	Male	68	rectum
1049-1	normal	1.5	(+)	Male	66	rectum
1058-3	Ca	6	(++)	Male	62	rectum
1058-6	normal	0	(-)	Male	62	rectum
1064-3	Ca	2	(+)	Male	66	rectum
1064-1	normal	0	(-)	Male	66	rectum
1065-8	Ca	4	(+)	Female	50	colon
1065-1	normal	2	(+)	Female	50	colon
1067-3	Ca	2	(+)	Male	38	rectum
1067-2	normal	0	(-)	Male	38	rectum
1078-8	normal	6	(++)	Male	65	rectum
1100-8	Ca	2	(+)	Male	78	rectum
1110-8	Ca	8	(++)	Female	65	rectum
1137-5	Ca	4	(+)	Male	60	colon
1137-1	normal	4	(+)	Male	60	colon
1138-1	normal	0	(-)	Female	51	rectum
1141-4	Ca	3	(+)	Female	35	rectum
1155-4	Ca	10	(+++)	Male	57	rectum
1155-2	normal	0	(-)	Male	57	rectum
1171-2	normal	0	(-)	Female	44	rectum
1171-7	Ca	0	(-)	Female	44	rectum
1174-7	Ca	10	(+++)	Male	62	colon
1191-4	Ca	3	(+)	Male	77	rectum
1193-16	Ca	1	(+)	Female	56	rectum
1193-1	normal	0	(-)	Female	56	rectum
1196-6	Ca	0	(-)	Female	47	rectum
1196-1	normal	0	(-)	Female	47	rectum
1200-7	Ca	4.5	(++)	Female	51	rectum
1200-1	normal	0	(-)	Female	51	rectum
1208-15	Ca	6	(++)	Male	67	rectum
1208-1	normal	1.5	(+)	Male	67	rectum
1216-4	Ca	12	(+++)	Male	63	rectum
1216-1	normal	0	(-)	Male	63	rectum
1243-3	Ca	12	(+++)	Female	55	rectum
1243-6	normal	4	(+)	Female	55	rectum
1251-7	Ca	4	(+)	Male	68	rectum
1251-1	normal	2	(+)	Male	68	rectum
1263-7	Ca	2	(+)	Female	59	rectum
1263-1	normal	0	(-)	Female	59	rectum
1282-1	normal	0	(-)	Male	58	rectum
1306-11	normal	1	(+)	Male	52	rectum
1314-5	Ca	3	(+)	Male	67	colon
1314-2	normal	2	(+)	Male	67	colon
1315-3	Ca	4	(+)	Female	68	colon
1315-1	normal	4	(+)	Female	68	colon
1327-1	Ca	8	(++)	Female	63	rectum
1343-13	Ca	7.5	(++)	Female	78	rectum
1365-1	normal	1.5	(+)	Male	62	rectum
1369-5	Ca	3	(+)	Male	64	rectum
1369-1	normal	0	(-)	Male	64	rectum
1372-1	normal	2	(+)	Male	64	rectum
1377-6	Ca	1	(+)	Male	40	rectum
1385-4	Ca	8	(++)	Female	61	rectum
1385-1	normal	0.5	(+)	Female	61	rectum
1389-2	Ca	0	(-)	Female	67	rectum
1393-7	Ca	7.5	(++)	Male	65	rectum
1399-1	normal	0	(-)	Female	45	rectum
1400-4	Ca	3	(+)	Male	50	rectum
1400-1	normal	0	(-)	Male	50	rectum
1433-4	Ca	4	(+)	Female	57	rectum
1433-1	normal	2	(+)	Female	57	rectum
1441-4	Ca	0	(-)	Female	54	rectum
1441-1	normal	1	(+)	Female	54	rectum
1448-1	Ca	0	(-)	Female	32	rectum
1449-7	Ca	2	(+)	Female	59	rectum
1449-1	normal	1	(+)	Female	59	rectum
1452-1	normal	0	(-)	Male	52	rectum
1454-3	Ca	4	(+)	Female	59	rectum
1465-7	Ca	8	(++)	Male	62	rectum
1465-1	normal	0	(-)	Male	62	rectum
1471-7	Ca	3	(+)	Female	60	colon
1477-4	Ca	4	(+)	Female	59	rectum
1482-3	Ca	1	(+)	Male	55	rectum
1482-1	normal	0.5	(+)	Male	55	rectum
1486-1	normal	0.5	(+)	Female	60	colon
1509-5	normal	1	(+)	Female	58	rectum
1512-7	normal	4	(+)	Male	64	rectum
1513-8	Ca	8	(++)	Female	70	rectum
1533-1	normal	4	(+)	Male	48	rectum
1679-9	Ca	3	(+)	Male	74	colon
1702-1	normal	2	(+)	Male	56	colon
1760-6	Ca	4	(+)	Male	79	rectum
646-5上	Ca	12	(+++)	Female	57	colon
637-3重准	Ca	3	(+)	Female	79	colon
464-5正常	normal	4	(+)	Male	39	rectum
1311-7	Ca	3	(+)	Female	48	colon
1386-3	Ca	12	(+++)	Male	69	colon
668-3	Ca	4	(+)	Female	87	colon
1692-4	Ca	4	(+)	Female	77	colon
995-4	Ca	4.5	(++)	Female	54	colon
403-2	Ca	4	(+)	Female	57	rectum
403-2	normal	0.5	(+)	Female	57	rectum
1010-2	normal	0	(-)	Female	43	rectum
768-1	normal	6	(++)	Female	64	colon
857-9	normal	0.5	(+)	Female	24	rectum
1076-1	normal	2	(+)	Male	55	colon
1477-2	normal	0.5	(+)	Female	59	rectum
892-8	normal	0	(-)	Female	70	rectum
1393-1	normal	0	(-)	Male	65	rectum
905-1	normal	1	(+)	Male	64	rectum
366-8	normal	9	(+++)	Male	52	rectum
423-2	Ca	0	(-)	Male	63	rectum
899-1	normal	2	(+)	Male	77	rectum
441-3	normal	2	(+)	Male	75	rectum
859-3	normal	0	(-)	Male	67	rectum
900-1	normal	0	(-)	Female	54	colon
421-2	Ca	0	(-)	Female	80	rectum
337-1	normal	0	(-)	Female	45	rectum
343-4	normal	0	(-)	Female	55	rectum
345-5	normal	0	(-)	Male	69	rectum
164-1	normal	0	(-)	Female	63	rectum
165-1	normal	0	(-)	Female	75	rectum
173-2	normal	0	(-)	Male	36	rectum
169-3	normal	0.5	(+)	Female	0	rectum
189-2	normal	0	(-)	Female	76	rectum
193-5同片	normal	0.5	(+)	Male	61	rectum
244-1	normal	0.5	(+)	Female	48	rectum
1207-12	normal	0	(-)	Male	65	rectum
356-4	normal	0	(-)	Female	54	rectum
2040-6	normal	0	(-)	Male	40	rectum
610-8	Ca	6	(++)	Female	64	rectum
227-3	Ca	8	(++)	Female	71	colon
258-3	normal	0.5	(+)	Male	78	rectum
916-2	Ca	2	(+)	Male	81	rectum
973-3	Ca	0.5	(+)	Female	76	rectum
1202-4	Ca	4	(+)	Male	70	rectum
424-2	Ca	4	(+)	Male	77	colon
319-2	normal	0	(-)	Female	77	rectum
1377-4	normal	0	(-)	Male	40	rectum
1074-5	normal	1	(+)	Female	70	colon
1327-8	normal	4	(+)	Female	63	rectum
1639-2	normal	1.5	(+)	Male	62	colon
199-11	normal	0	(-)	Male	64	rectum
793-1	normal	0	(-)	Male	37	rectum
1110-2	normal	0.5	(+)	Female	65	rectum
530-1	normal	0	(-)	Male	67	colon
829-1	normal	0	(-)	Female	82	rectum
494-1	normal	0	(-)	Female	50	rectum
1569-2	normal	2	(+)	Male	60	rectum
1343-8	normal	1	(+)	Female	78	rectum
458-6’	normal	0	(-)	Female	56	rectum
471-2	normal	0	(-)	Male	48	rectum
472-1	normal	0	(-)	Male	54	rectum
1049-4	Ca	3	(+)	Male	66	rectum
698-4	Ca	1	(+)	Male	57	rectum
540-3	Ca	4	(+)	Male	52	rectum
508-2	Ca	1	(+)	Female	53	rectum
1399-4	Ca	1	(+)	Female	45	rectum
401-6	Ca	4.5	(++)	Male	64	rectum
581-3	Ca	3	(+)	Female	76	rectum
536-3	Ca	4	(+)	Female	61	rectum
373-2	Ca	8	(++)	Male	64	rectum
529-2	Ca	0	(-)	Female	57	rectum
1306-4	Ca	6	(++)	Male	52	rectum
1138-3	Ca	8	(++)	Female	51	rectum
1372-4	Ca	4	(+)	Male	64	rectum
1452-4	Ca	4.5	(++)	Male	52	rectum
1365-4	Ca	8	(++)	Male	62	rectum
